# Supplementary material for: Dancing the Nanopore limbo – Nanopore metagenomics from small DNA quantities for bacterial genome reconstruction
Source: BMC Genomics. 2023 Dec 1;24:727. doi: 10.1186/s12864-023-09853-w (PMC10693096; doi:10.1186/s12864-023-09853-w)
Supplement: Supplementary file 1 — Supplementary Material 1 [file 12864_2023_9853_MOESM1_ESM.xlsx]

## Sheet: Table S1
Table S1 | Information about Library Preparation and sequencing runs. The given concentration of the DNA library can be higher than the stated input DNA amount as the control DNA “DNA CS” was added during library preparation as recommended.
sample	Input DNA amount [ng]	Replicate	Concentration DNA library [ng/µL]	loaded DNA library [fmol]	Sequencing Kit	Run time [h]	Flow Cell ID	previously used Flow Cell
1_1	1	1	0.218	0.8007	SQK-LSK110	16.84	FAU47737	yes
1_2	1	2	below detection limit	NA	SQK-LSK110	19.51	FAU47425	yes
1_3	1	3	0.126	0.3788	SQK-LSK109	24.66	FAT05349	yes
10_1	10	1	0.162	0.1362	SQK-LSK110	17.03	FAU47736	yes
10_2	10	2	below detection limit	NA	SQK-LSK109	14.15	FAU47425	no
10_3	10	3	below detection limit	NA	SQK-LSK110	14.1	FAU45870	yes
35_1	35	1	below detection limit	NA	SQK-LSK110	17.31	FAU47736	yes
35_2	35	2	below detection limit	NA	SQK-LSK110	19.51	FAU45870	yes
35_3	35	3	0.46	0.1657	SQK-LSK109	66.68	FAU45870	yes
50_1	50	1	2.01	0.6505	SQK-LSK110	22.67	FAR87588	yes
50_2	50	2	2.5	0.8091	SQK-LSK110	19.13	FAT40280	no
50_3	50	3	2.14	2.01	SQK-LSK110	19.14	FAT40614	yes
100_1	100	1	0.819	0.2651	SQK-LSK110	19.12	FAT40614	no
100_2	100	2	1.12	0.3625	SQK-LSK110	22.65	FAT05367	no
100_3	100	3	0.277	0.09889	SQK-LSK110	21.69	FAT12830	yes
200_1	200	1	3.69	1.194	SQK-LSK110	21.43	FAR74516	yes
200_2	200	2	2.71	0.8771	SQK-LSK110	3.2	FAT05285	yes
200_3	200	3	3.11	1.007	SQK-LSK110	22.13	FAQ22703	yes
350_1	350	1	7.49	2.445	SQK-LSK110	3.92	FAR63077	yes
350_2	350	2	1.64	0.5791	SQK-LSK110	4.25	FAT12830	yes
350_3	350	3	7.67	2.558	SQK-LSK109	2.83	FAT05285	no
500_1	500	1	6.18	2.118	SQK-LSK110	5.12	FAR87588	no
500_2	500	2	12.8	2.473	SQK-LSK110	4.8	FAO86819	no
500_3	500	3	6.57	2.283	SQK-LSK109	4.53	FAR97588	yes
1000_1	1000	1	18.7	6.747	SQK-LSK110	3.75	FAQ22703	yes
1000_2	1000	2	13	4.737	SQK-LSK110	2.64	FAT12830	no
1000_3	1000	3	12.8	4.918	SQK-LSK109	5.28	FAQ22703	yes

## Sheet: Table S2
Table S2 | Read statistics including total sequenced bases, length and quality before and after quality control with filtlong. We aimed for 1 Gb of raw sequencing data. Sequencing runs were manually stopped after 1 Gb was reached or sequenced until a plateau was reached.
	BEFORE QC			AFTER QC
sample	Total bases before QC	Read length N50 [bp] before QC	Mean read quality before QC	Total bases after QC	min_len	avg_len	max_len	Read length N50 [bp]	Q20(%)	Q30(%)	GC(%)
1_1	2064570917	3557	13.2	999999178	2059	3689.8	61745	3572	75.46	20.43	43.53
1_2	409533522	3548	12.2	314586704	2000	3504.4	57929	3558	62.97	15.76	43.42
1_3	426226287	3557	11.7	301653081	2001	3690.9	72763	3567	62.19	18.08	43.38
10_1	313257785	3569	12.1	230709792	2000	4879.1	62271	3575	63.09	19.58	44.32
10_2	281023926	3579	13	269504746	2000	4105	97659	3571	67.13	19.6	43.72
10_3	345334548	3565	12.6	227350364	2000	4686.7	71614	3583	68.54	22.34	43.83
35_1	481638651	6436	13.2	380209209	2000	6319.5	137492	9105	70.35	27.92	44.41
35_2	193708356	3562	12	136593565	2000	4422.4	58264	3574	63.09	19.51	44.35
35_3	536232561	3574	11	332614538	2000	5004.6	64342	3592	59.74	18.91	44.41
50_1	751080480	21766	13	609912277	2000	10799.9	102801	23053	69	31.96	44.4
50_2	5491794958	19313	13.4	1000016238	9572	30412.3	124963	33044	81.66	44.52	41.44
50_3	2250643804	21472	13.3	1000008594	5118	23545.7	109996	29155	78.8	42.16	43.7
100_1	2179976789	12791	14.4	1000001301	4058	19994.4	122598	27547	81.87	46.62	43.39
100_2	2722962739	25191	12.9	1000006815	6147	27639	120994	32342	77.01	38.96	41.78
100_3	91279152	3585	12.6	58237222	2000	5787.8	67938	6617	68.38	29.65	46.47
200_1	2795797914	18713	11.6	1000014033	3647	21716.8	121647	28386	67.86	30.38	42.96
200_2	1323285929	15711	13.3	977390756	2000	9263.8	118816	19613	73.15	35.38	44.45
200_3	228195979	24273	10.8	141842895	2002	14082.9	90452	25523	63.06	27.28	43.4
350_1	1086318141	19891	13.9	881165212	2000	11089.1	121810	21657	74.58	36.64	44.88
350_2	998032158	18351	14	810181788	2000	10353.5	183565	20831	74.98	38.85	44.3
350_3	1100669358	21935	13.8	906598047	2000	10582.4	148801	23804	72.09	36.21	44.9
500_1	1099373959	21885	12.6	895695484	2000	13252.7	127548	23804	74.09	38.01	44.03
500_2	1114673294	15233	10.3	572598660	2000	9697	106777	18683	65.59	31.87	44.81
500_3	1354305573	23048	13.1	994821246	2000	13324.7	139145	25053	71.27	32.47	44.81
1000_1	1128768990	20321	11.6	721560226	2000	11178.3	151184	23375	67.14	32.21	44.9
1000_2	1255437916	18968	14.1	946934787	2000	11064.9	138035	22860	76.43	40.07	44.65
1000_3	1099322003	21462	10.7	622130071	2000	11745.2	174906	24555	63.34	27.21	44.83

## Sheet: Table S3
Table S3 | Pearson correlation and Benjamini-Hochberg correction between the theoretical percent relative abundance of the used Zymo HMW DNA Standard and the measured percent relative abundance. Significance levels highlighted by asterisks (p/q < 0.001 ***, p/q < 0.01 **, p/q < 0.05 *).
Sample	Pearson's R	p-value	Significance level based on p-value	q-value (Benjamini-Hochberg Correction)	Significance level based on adjusted q-value
1000_1	0.916719	0.001355	**	0.00338727	**
1000_2	0.925581	0.0009737	***	0.0029211	**
1000_3	0.899367	0.002359	**	0.00530775	**
500_1	0.973221	4.705e-05	***	0.000308925	***
500_2	0.854192	0.006927	**	0.0143868	*
500_3	0.935047	0.0006521	***	0.00220084	**
350_1	0.916212	0.00138	**	0.00338727	**
350_2	0.775493	0.02374	*	0.0377047	*
350_3	0.794245	0.01855	*	0.0313031	*
200_1	0.980713	1.768e-05	***	0.00023868	***
200_2	0.802729	0.01646	*	0.029628	*
200_3	0.969599	6.865e-05	***	0.000308925	***
100_1	0.971581	5.616e-05	***	0.000308925	***
100_2	0.971114	5.896e-05	***	0.000308925	***
100_3	0.259456	0.5349		0.760121
50_1	0.831016	0.01059	*	0.0204236	*
50_2	0.967971	8.018e-05	***	0.000309266	***
50_3	0.98585	7.007e-06	***	0.000189189	***
35_1	0.400744	0.3252		0.4878
35_2	0.0036138	0.9932		0.9932
35_3	0.112577	0.7907		0.928213
10_1	0.0699904	0.8692		0.947908
10_2	-0.053052	0.9007		0.947908
10_3	0.0465993	0.9128		0.947908
1_1	-0.122992	0.7717		0.928213
1_2	-0.136292	0.7476		0.928213
1_3	-0.123987	0.7699		0.928213

## Sheet: Table S4
Table S4 | Assembly statistics for Nanopore-only, hybrid and illumina-only assembly.
Nanopore-only assembly
sample	num_seqs	sum_len	min_len	avg_len	max_len	Q1	Q2	Q3	sum_gap	N50	GC(%)
1000_1	26	29691556	5652	1.14198e+06	4766886	30139	49621.5	2845018	0	3907036	49.01
1000_2	46	30596537	1232	665142	6791862	18874	47045	80536	0	4757752	48.72
1000_3	22	29515777	9176	1.34163e+06	6791712	25141	51417.5	2845008	0	4757375	49.18
100_1	33	30534028	9129	925274	6799285	42302	73443	140118	0	4757789	48.75
100_2	30	30436630	6902	1.01455e+06	6791816	46968	84263	1345284	0	4045307	48.77
100_3	74	2190404	3556	29600.1	140845	12727	22359	40628	0	41675	44.07
10_1	172	16064064	508	93395.7	1120120	22673	49779.5	96322.5	0	181665	45.4
10_2	142	7706877	713	54273.8	374570	17395	35628	66978	0	86550	40.33
10_3	146	12865769	3595	88121.7	1084490	24990	43909	87255	0	174795	41.88
1_1	133	7880649	3569	59253	347307	29517	45684	69482	0	78263	42.07
1_2	4	31902	2784	7975.5	22115	2999	3501.5	12952	0	22115	45.39
1_3	19	246348	521	12965.7	56471	2816	3065	16236	0	29774	39.64
200_1	35	30693328	16243	876952	6791362	42201	76846	130420	0	4757265	48.69
200_2	31	30147222	6018	972491	6791701	34280.5	63277	111362	0	4757636	48.89
200_3	113	19682929	8178	174185	2718750	39906	69145	128234	0	503519	44.82
350_1	30	29832275	6020	994409	6791720	33434	45158	109995	0	4757632	48.98
350_2	38	29796491	4723	784118	4765254	23851	71286.5	1083219	0	2718658	49
350_3	31	29933816	5060	965607	6791681	25409	49562	100314	0	4757636	48.95
35_1	123	28007334	831	227702	2844992	39240	85342	219610	0	571012	49.06
35_2	142	5218399	926	36749.3	194554	12469	27394	49009	0	55221	42.33
35_3	203	24745240	3263	121898	2721299	24184	50258	99724.5	0	296329	48.44
500_1	39	30485532	6025	781680	6791823	27423	50440	110460	0	4757619	48.76
500_2	29	29434076	14085	1.01497e+06	4837875	25452	151628	1028600	0	2991709	49.13
500_3	39	30845471	5508	790910	6791678	38085.5	61604	121918	0	4757631	48.66
50_1	24	29585869	4610	1.23274e+06	4807831	24800	61167.5	2.78182e+06	0	4044989	49.06
50_2	33	30672854	6364	929480	6792062	49567	82517	174238	0	4186849	48.7
50_3	38	30755284	13211	809350	6791879	41947	62666	109993	0	4758524	48.67
Hybrid assembly
sample	num_seqs	sum_len	min_len	avg_len	max_len	Q1	Q2	Q3	sum_gap	N50	GC(%)
1000_1	20972	45898190	56	2188.5	6601321	222	242	270	0	1145399	47.37
1000_2	20958	45898245	56	2190	6601462	221	242	270	0	1153179	47.38
1000_3	21004	45872678	56	2184	6601597	222	243	270	0	1145400	47.38
100_1	20917	45908525	56	2194.8	6601341	222	242	270	0	1145400	47.37
100_2	20918	45890154	56	2193.8	6601402	222	242	270	0	1145480	47.38
100_3	21389	45598329	56	2131.9	2008978	222	243	272	0	224562	47.46
10_1	21264	45691831	56	2148.8	2093351	221	243	271	0	446826	47.45
10_2	21339	45649254	56	2139.2	2096036	221	243	271	0	291292	47.45
10_3	21313	45684025	56	2143.5	1805569	222	243	271	0	351010	47.45
1_1	21357	45612493	56	2135.7	1497276	222	243	272	0	257031	47.46
1_2	21609	45500359	56	2105.6	1596007	221	243	272	0	136286	47.45
1_3	21562	45525180	56	2111.4	1495871	221	243	272	0	162039	47.45
200_1	20932	45898170	56	2192.7	8979812	222	242	270	0	1153280	47.37
200_2	21023	45896180	56	2183.1	6601397	221	242	270	0	1217685	47.38
200_3	21237	45731390	56	2153.4	2282985	221	243	271	0	515048	47.45
350_1	20987	45875122	56	2185.9	6601431	221	242	270	0	1153179	47.38
350_2	20992	45874149	56	2185.3	6601432	222	242	270	0	1153179	47.39
350_3	20953	45928293	56	2192	6601406	222	242	270	0	1145400	47.33
35_1	21147	45825927	56	2167	6601205	222	243	271	0	903385	47.41
35_2	21371	45605939	56	2134	2040491	222	243	272	0	223203	47.46
35_3	21222	45743767	56	2155.5	2281815	221	243	271	0	601165	47.46
500_1	20966	45910835	56	2189.8	6601444	221	242	270	0	1153179	47.37
500_2	21040	45883513	56	2180.8	6601467	221	242	270	0	1153280	47.39
500_3	20960	45890176	56	2189.4	6601413	221	242	270	0	1107592	47.37
50_1	20997	45886639	56	2185.4	6601225	222	242	270	0	1145481	47.39
50_2	20896	45907829	56	2197	6601397	222	242	270	0	1145480	47.39
50_3	20941	45975828	56	2195.5	6601332	221	242	270	0	1145481	47.31
Illumina-only assembly
sample	num_seqs	sum_len	min_len	avg_len	max_len	Q1	Q2	Q3	sum_gap	N50	GC(%)
Illumina_ZymoHMWMock	21763	45500801	56	2090.7	1490551	221	243	272	0	120549	47.45

## Sheet: Table S5
Table S5 | Composition and description of the ZymoBIOMICS HMW DNA Standard. Information taken from the instruction manual v 1.0.0 provided by Zymo.
Species	Estimated genome size [Mb]	NRRL accession No.	Genomic DNA [%]	Genome Copy [%]	GC content [%]
Pseudomonas aeruginosa	6.792	B-3509	14	7.8	66.2
Escherichia coli	4.875	B-1109	14	10.9	46.7
Salmonella enterica	4.76	B-4212	14	11.2	52.2
Enterococcus faecalis	2.845	B-537	14	18.8	37.5
Staphylococcus aureus	2.73	B-41012	14	19.6	32.9
Listeria monocytogenes	2.992	B-33116	14	17.8	38
Bacillus subtilis	4.045	B-354	14	13.2	43.9
Saccharomyces cerevisiae	12.1	Y-567	2	0.63	38.3
